# Supplementary material for: Latent profile analysis and influence factors study of presenteeism among ICU nurses in China
Source: Front Psychol. 2023 Oct 31;14:1259333. doi: 10.3389/fpsyg.2023.1259333 (PMC10644221; doi:10.3389/fpsyg.2023.1259333)
Supplement: Supplementary file 1 [file Table_1.xlsx]

## Sheet: icu隐性缺勤潜在剖面
Number	Gender	Age	Marital or childbearing status	Hospital level	Highest education	Professional title	Position	Years of ICU work	Income per month	Physical health condition	Suffering from chronic disease	ICU human resource allocation	Night shift	Experienced workplace violence in the past year	Presenteeism 1	Presenteeism 2	Presenteeism 3	Presenteeism 4	Presenteeism 5	Presenteeism 6	Perceived social support1	Perceived social support2	Perceived social support3	Perceived social support4	Perceived social support5	Perceived social support6	Perceived social support7	Perceived social support8	Perceived social support9	Perceived social support10	Perceived social support11	Perceived social support12	Grouping variable
1	2	2	3	2	2	2	1	2	4	1	2	2	1	2	3	2	3	3	4	4	5	4	3	3	3	3	3	3	3	4	4	4	2
2	2	2	3	2	2	2	1	3	4	2	2	3	1	2	2	1	1	1	1	3	6	7	7	7	6	6	6	6	6	6	6	6	1
3	2	1	1	2	2	2	1	1	4	2	2	2	1	2	4	4	2	2	3	3	6	6	6	6	6	6	5	6	6	6	6	6	3
4	2	1	3	2	2	2	1	1	4	2	2	1	1	2	2	2	2	2	4	4	6	6	6	6	7	7	7	7	6	6	6	6	2
5	2	1	1	2	2	2	1	1	3	2	1	1	1	2	4	2	2	2	4	4	7	7	7	7	4	5	4	5	5	5	7	7	2
6	2	2	3	2	2	2	1	3	4	1	2	2	1	2	3	3	4	4	3	2	5	4	3	2	5	6	4	4	4	2	4	5	3
7	2	2	3	2	2	3	2	3	4	1	2	2	1	2	4	2	3	2	5	4	6	7	5	5	7	7	7	7	7	7	7	7	2
8	2	2	3	2	2	2	2	3	3	1	1	3	1	2	3	2	4	3	3	3	7	7	7	7	7	7	7	7	7	6	7	7	3
9	2	2	4	2	1	1	1	1	2	2	1	2	1	2	2	1	1	1	5	4	4	4	6	4	1	1	2	3	4	4	4	4	2
10	2	2	3	2	2	3	2	3	4	2	2	2	2	1	5	4	4	4	3	2	6	5	6	6	6	6	6	4	6	6	6	7	3
11	2	1	1	2	2	1	1	1	1	1	2	1	1	2	2	2	2	2	4	4	7	7	7	7	7	7	7	7	7	7	7	7	2
12	2	2	3	2	2	2	1	2	3	2	1	1	1	2	3	4	4	4	3	3	4	4	4	4	4	4	4	4	4	4	4	4	3
13	2	2	1	2	2	2	1	1	2	2	2	1	1	2	3	3	4	3	2	2	4	5	5	5	2	2	2	2	4	4	5	5	3
14	2	2	4	2	2	3	2	3	3	1	2	1	1	2	2	2	3	2	4	2	6	7	7	7	7	7	7	7	6	6	7	7	2
15	2	2	3	2	3	3	1	2	2	1	1	2	1	1	4	2	3	2	4	4	5	3	5	5	6	6	5	6	5	5	5	5	2
16	2	1	2	2	1	2	1	1	4	2	2	1	1	2	4	1	4	1	4	2	7	7	7	7	7	7	7	7	6	6	6	6	2
17	2	2	3	2	2	2	1	2	2	2	1	3	1	1	3	4	4	4	4	3	4	5	4	5	4	4	4	5	5	5	5	5	3
18	2	2	1	2	2	3	2	3	2	2	2	1	1	2	2	4	3	3	4	4	5	5	4	5	4	4	4	4	4	4	4	4	3
19	1	1	1	2	1	1	1	1	1	1	2	2	1	2	2	2	2	2	3	3	4	4	6	5	6	6	5	4	5	6	5	4	2
20	2	2	3	2	2	2	1	2	3	1	2	1	1	2	2	2	2	2	4	4	6	6	6	6	6	6	6	6	6	6	6	6	2
21	2	1	1	2	2	2	1	1	1	3	1	1	1	1	5	4	5	2	3	1	4	4	4	5	5	5	5	4	5	4	5	5	3
22	2	2	3	2	2	2	1	3	3	1	2	3	1	2	2	2	3	2	2	3	4	5	5	5	5	5	5	5	5	5	5	5	1
23	2	2	3	2	3	2	1	2	3	1	1	1	1	2	4	3	4	3	4	4	5	5	5	5	5	5	5	5	5	4	4	5	3
24	2	3	3	2	2	4	3	3	3	1	2	2	2	2	2	2	2	2	5	4	5	6	6	5	6	6	6	6	6	6	6	6	2
25	2	1	1	2	1	1	1	2	2	3	1	1	1	1	4	4	4	5	4	4	3	3	3	4	3	3	3	2	2	4	3	3	3
26	2	2	3	2	2	1	1	3	2	2	1	1	1	1	2	3	3	3	2	3	6	5	5	5	5	6	5	6	6	6	6	6	1
27	2	2	2	2	2	3	1	2	3	1	2	1	1	1	4	3	4	2	3	3	6	6	6	6	6	6	6	6	6	6	6	6	3
28	2	2	3	2	2	2	1	1	2	2	1	1	1	2	4	2	2	2	4	3	6	5	4	4	5	6	5	5	6	4	4	4	2
29	1	2	1	2	2	3	2	2	3	1	2	1	1	2	4	2	2	1	4	4	6	6	4	6	1	2	1	1	6	5	6	6	2
30	2	2	3	2	2	2	2	2	3	1	1	2	1	1	2	2	3	3	3	2	6	6	5	6	3	5	3	4	3	3	5	5	1
31	2	1	1	2	2	2	1	1	1	2	2	2	1	1	4	3	3	2	2	2	5	4	4	4	4	4	4	4	4	4	4	4	1
32	2	2	4	2	2	2	1	2	2	2	2	2	1	2	2	1	2	1	1	1	6	6	6	6	6	6	5	6	6	6	6	6	1
33	2	1	1	2	1	2	1	1	2	1	2	1	1	2	2	2	2	2	4	4	6	6	6	6	6	6	6	6	6	6	6	6	2
34	2	2	3	2	2	3	1	2	3	2	2	2	1	1	4	2	2	1	1	1	6	6	6	6	6	6	6	6	6	6	6	6	1
35	2	1	1	2	2	2	1	2	2	3	2	2	1	2	4	4	5	3	2	2	5	5	5	5	4	4	4	4	5	4	5	5	3
36	2	2	2	2	2	2	1	2	2	2	1	2	1	2	1	1	2	2	4	4	5	5	5	5	6	6	6	6	6	6	6	5	2
37	2	1	3	2	2	2	1	2	2	2	1	1	1	1	4	4	5	4	4	3	6	6	6	4	6	6	4	6	5	5	5	5	3
38	2	2	3	2	1	2	1	3	2	2	2	1	1	2	3	2	4	2	4	4	5	5	5	6	5	6	6	6	4	5	5	6	2
39	2	2	3	2	2	2	1	1	2	2	2	1	1	2	3	3	3	3	4	4	6	6	6	6	6	6	6	6	6	6	6	6	2
40	2	2	3	2	1	2	1	3	3	2	2	1	1	1	3	1	1	1	4	4	6	6	6	6	4	4	6	5	6	6	6	6	2
41	2	2	3	2	3	3	1	1	3	1	2	1	2	2	2	2	2	2	1	4	6	6	6	6	6	6	6	6	6	6	6	6	1
42	2	2	1	2	2	2	1	1	2	1	2	2	1	2	3	1	1	1	1	2	7	7	7	7	6	6	4	4	7	7	7	7	1
43	2	2	3	2	2	2	1	2	2	2	2	1	1	1	2	2	2	2	3	3	5	5	5	5	5	5	5	5	5	5	5	5	2
44	2	1	2	2	2	2	1	1	3	1	2	1	1	2	2	2	2	2	4	4	6	6	6	6	6	6	6	6	6	6	6	6	2
45	2	2	3	2	2	2	1	1	2	3	1	1	1	2	4	4	4	4	2	2	5	5	5	5	6	6	6	6	5	5	6	6	3
46	2	1	1	2	2	2	1	2	2	1	2	2	1	2	3	2	2	4	4	4	6	6	6	6	6	6	6	6	6	6	6	6	2
47	2	1	2	2	2	2	1	2	2	1	2	1	1	2	2	2	3	3	3	3	6	6	6	5	6	6	6	6	6	6	6	6	2
48	2	2	3	2	2	2	1	2	2	1	2	1	1	2	3	3	3	3	4	4	6	6	6	6	7	7	7	7	7	7	7	7	2
49	2	2	3	2	2	2	1	2	3	2	2	1	1	1	3	2	4	2	4	3	6	6	6	6	6	6	6	6	6	6	6	6	2
50	2	2	3	2	2	2	1	2	3	2	2	1	1	1	4	1	4	3	5	3	6	5	5	5	7	7	5	6	6	5	6	6	2
51	2	2	3	2	1	2	2	3	2	2	1	1	1	1	4	3	4	3	4	4	5	5	6	5	6	6	6	6	5	5	6	5	3
52	2	2	3	2	2	3	2	3	3	2	2	2	1	2	4	2	2	2	4	4	6	6	6	6	6	6	3	3	6	6	6	6	2
53	2	2	3	2	2	2	1	2	2	1	1	1	1	1	3	4	4	4	3	3	5	5	5	5	6	6	5	5	5	5	5	5	3
54	2	2	3	2	2	3	3	3	4	1	2	1	2	1	4	2	5	5	5	1	6	6	6	6	7	7	7	7	6	6	6	6	3
55	1	2	3	2	3	2	1	1	3	2	1	1	2	2	4	2	3	1	2	3	5	4	5	3	5	5	4	4	5	4	3	4	1
56	1	2	3	2	2	2	1	2	2	1	2	1	1	1	4	1	2	3	4	3	6	6	6	6	6	6	6	6	4	4	5	2	2
57	2	2	3	2	2	2	1	2	3	1	2	1	1	2	2	2	2	2	4	4	6	6	6	6	6	6	6	6	6	6	6	6	2
58	2	2	3	2	2	2	1	1	2	1	2	1	1	2	3	2	2	2	2	4	6	6	6	5	6	6	6	6	5	5	5	5	1
59	2	4	3	2	2	4	3	3	3	1	2	3	2	2	3	2	2	3	3	3	5	5	6	5	5	5	5	5	5	5	5	5	2
60	2	1	1	2	2	2	1	1	2	2	2	3	1	1	4	3	3	2	2	2	4	4	4	4	5	5	4	5	4	4	4	4	1
61	2	1	3	2	2	2	1	2	1	2	1	1	1	2	2	2	2	3	3	3	6	6	6	6	5	5	5	5	6	6	6	6	2
62	2	1	1	2	2	2	1	1	2	2	1	3	1	1	5	3	4	2	2	3	6	4	4	4	4	4	4	4	4	4	4	4	3
63	1	2	3	2	2	3	1	2	1	1	2	3	2	2	2	2	2	2	4	4	4	5	4	5	4	5	4	4	5	4	5	5	2
64	2	1	3	2	1	1	1	1	1	1	2	2	1	2	2	2	3	2	4	4	4	4	5	5	4	5	4	5	5	5	5	5	2
65	2	2	3	1	1	2	1	2	1	1	2	1	1	1	3	3	4	3	4	3	5	5	4	4	5	6	6	5	4	4	4	5	3
66	2	1	1	2	2	1	1	1	2	2	1	1	1	1	3	2	3	2	3	3	3	3	4	4	3	3	3	2	3	4	3	3	2
67	2	2	3	2	2	2	1	2	3	1	1	3	1	2	4	4	4	5	3	3	5	5	6	6	6	6	5	6	6	6	6	6	3
68	2	2	3	1	1	2	1	2	1	1	2	1	1	2	3	2	4	1	4	4	4	6	6	5	7	7	4	5	6	6	5	5	2
69	2	2	1	2	2	3	1	2	2	2	2	1	1	2	3	3	3	3	4	2	5	5	5	5	4	4	4	4	5	5	5	5	3
70	2	1	1	2	2	2	1	1	3	2	2	1	1	2	3	4	4	3	3	3	6	5	5	5	3	3	3	3	5	5	5	5	3
71	2	2	3	1	2	2	1	2	1	3	2	1	1	2	4	1	3	3	5	3	4	4	4	4	5	5	4	6	4	4	4	4	2
72	2	1	1	1	1	1	1	1	1	1	1	2	1	2	3	1	3	1	1	3	7	6	6	4	4	4	4	4	4	4	4	4	1
73	2	1	1	2	2	2	1	1	2	2	2	2	1	2	4	2	2	2	2	2	6	6	6	6	6	6	5	6	6	6	6	6	1
74	2	2	3	2	2	3	1	3	3	3	1	1	2	1	5	5	5	5	4	2	7	7	6	4	5	7	5	7	4	4	4	4	3
75	2	1	1	2	1	1	1	1	1	2	2	2	1	2	3	1	2	1	1	1	7	7	7	7	4	7	7	7	7	7	7	7	1
76	2	2	2	2	2	4	3	3	4	1	2	1	2	1	3	3	4	3	4	3	4	3	5	5	3	3	2	2	3	3	4	3	3
77	1	1	1	2	2	2	1	1	1	1	2	3	1	2	3	3	4	3	4	4	6	6	6	6	6	6	6	6	6	6	6	6	3
78	2	2	3	2	2	2	1	2	2	1	2	1	1	2	3	4	4	4	3	3	4	4	4	4	5	5	4	4	4	4	4	4	3
79	2	1	1	2	2	2	1	1	2	1	2	1	1	2	2	2	3	1	4	3	6	6	6	6	6	6	6	7	6	5	6	7	2
80	2	1	1	2	2	3	1	2	2	2	2	2	1	1	4	3	3	4	4	4	4	4	5	5	4	4	4	4	5	4	5	5	3
81	2	2	3	2	2	3	1	3	2	3	1	3	1	2	4	3	4	4	3	3	5	6	6	6	6	6	6	6	4	4	5	5	3
82	2	2	3	2	2	3	2	3	2	1	2	2	1	1	3	2	3	3	4	3	6	6	5	5	6	6	6	6	6	6	6	6	2
83	2	2	1	2	2	2	2	2	3	1	1	2	1	1	2	2	3	2	4	4	6	6	6	6	5	5	5	5	6	6	6	6	2
84	2	2	3	2	2	3	2	3	2	1	2	1	1	2	1	1	2	2	5	5	6	6	4	4	5	5	5	5	5	5	5	5	2
85	2	1	3	2	2	2	1	1	2	1	2	1	1	2	2	2	1	1	5	4	7	7	7	7	7	7	7	7	7	7	7	7	2
86	2	2	3	2	2	3	1	2	3	2	2	3	1	2	3	2	2	2	4	4	5	5	6	6	6	6	6	6	5	4	4	5	2
87	2	2	3	2	2	3	2	3	3	1	2	3	1	2	2	1	2	2	4	5	7	6	5	6	4	6	5	4	4	3	4	4	2
88	2	2	3	2	2	3	1	3	3	1	2	1	1	2	2	1	2	1	5	5	6	7	6	6	4	4	7	4	6	4	5	5	2
89	2	2	3	2	2	3	1	2	2	2	2	1	1	2	2	1	2	2	1	2	6	6	6	6	6	6	6	6	6	6	6	6	1
90	2	2	3	2	2	3	1	3	2	1	1	1	1	2	2	1	2	2	5	4	7	7	7	7	7	7	7	7	7	7	7	7	2
91	2	4	3	2	1	4	1	3	3	1	2	2	2	1	2	2	1	2	4	4	6	6	6	6	6	6	6	6	6	6	6	6	2
92	2	2	2	2	2	3	1	2	2	2	1	1	1	1	2	2	2	2	4	3	6	5	5	5	5	6	6	6	6	5	6	6	2
93	2	2	3	2	3	2	1	2	3	1	2	1	1	2	2	3	4	3	3	3	5	4	5	5	4	4	5	5	5	4	4	4	3
94	2	3	3	2	2	3	2	3	3	1	2	1	2	2	3	2	3	3	3	3	4	5	5	5	4	5	5	5	4	4	5	5	2
95	2	2	3	2	2	3	1	2	2	1	2	1	1	1	2	2	2	2	4	4	6	6	6	6	4	5	5	4	5	6	6	6	2
96	2	1	1	2	2	1	1	1	1	1	2	2	1	2	3	1	2	1	1	4	6	6	6	6	7	7	7	7	7	7	7	7	1
97	2	3	3	2	2	3	1	3	2	1	2	2	1	2	2	2	3	2	3	3	4	4	4	4	4	4	4	4	4	4	4	4	2
98	2	3	3	2	1	4	1	3	2	1	2	2	2	1	2	1	2	2	3	2	6	6	6	6	6	6	5	6	6	6	6	6	1
99	1	1	1	2	1	1	1	1	2	1	1	1	1	2	3	1	1	1	5	5	7	7	7	7	7	7	7	7	7	7	7	7	2
100	2	2	3	2	2	2	1	2	2	2	2	1	1	2	3	1	1	1	4	4	5	5	5	5	5	5	5	5	5	5	5	5	2
101	2	1	1	2	1	1	1	1	1	1	2	3	1	2	3	1	3	1	4	3	6	6	5	4	4	4	2	4	6	6	6	6	2
102	2	2	3	2	2	3	1	2	2	1	2	1	1	2	3	3	2	2	5	5	5	4	6	6	7	7	7	7	5	4	4	5	2
103	2	2	3	1	2	2	1	2	1	1	2	3	1	2	1	1	1	3	4	1	6	6	6	6	7	7	7	7	7	7	7	7	2
104	2	3	3	2	2	3	3	2	4	1	2	1	2	2	1	1	1	1	3	4	7	7	7	6	7	7	7	7	6	5	6	6	2
105	2	1	1	2	2	1	1	1	2	2	1	2	1	1	4	3	5	2	4	4	6	6	6	6	6	6	6	4	6	6	6	6	3
106	1	2	3	2	1	3	1	1	2	1	2	1	2	1	2	2	2	2	4	4	6	6	6	6	6	6	6	6	6	6	6	6	2
107	2	3	3	2	2	4	3	3	3	2	2	1	2	1	4	2	2	2	4	4	6	6	6	6	6	6	6	6	6	6	6	6	2
108	2	2	2	2	2	3	1	2	2	2	2	2	1	2	4	5	4	4	4	3	6	6	6	6	6	6	6	6	6	6	6	6	3
109	2	1	1	2	2	2	1	1	1	1	2	1	1	2	3	3	2	2	2	2	3	4	4	5	4	4	4	4	3	3	3	3	1
110	2	1	3	2	2	2	1	1	2	1	2	2	1	2	2	2	2	2	4	4	7	7	7	7	7	7	6	7	7	7	7	7	2
111	2	1	1	2	2	2	1	1	2	1	2	1	1	2	2	1	2	2	4	3	6	6	6	6	6	6	6	6	6	6	6	6	2
112	2	2	3	2	2	3	2	3	1	1	2	3	1	2	2	2	3	4	4	2	5	4	5	5	5	6	4	6	5	5	5	6	2
113	2	4	3	2	1	3	1	3	4	2	2	1	2	2	5	5	5	1	1	1	6	6	6	6	6	6	6	6	6	6	6	6	3
114	2	1	3	2	2	3	1	2	1	2	2	1	1	2	4	2	2	2	4	4	6	6	6	6	6	6	6	6	6	7	7	7	2
115	2	3	3	2	1	3	1	3	1	1	2	1	2	2	2	1	3	1	4	4	6	6	6	5	6	6	6	6	5	5	5	5	2
116	2	1	2	2	2	2	1	2	1	1	2	1	1	2	3	2	3	3	4	3	6	5	5	5	6	6	6	5	5	5	5	5	2
117	2	3	3	2	2	4	3	3	3	1	1	1	2	1	3	2	2	2	2	2	5	6	5	6	6	6	5	6	5	5	5	6	1
118	2	2	3	2	2	2	1	2	2	1	2	3	1	1	3	3	4	4	4	3	6	6	5	6	6	6	6	6	6	6	6	6	3
119	2	1	1	2	2	2	1	1	1	1	2	3	1	2	2	1	2	1	3	2	6	6	7	6	6	6	6	6	6	6	6	6	1
120	2	1	3	2	2	2	1	2	1	2	2	1	1	1	1	2	2	2	2	2	5	5	5	5	6	6	6	5	5	5	5	5	1
121	1	1	3	2	2	2	1	2	2	1	2	1	1	2	3	3	3	2	2	2	4	4	4	4	4	4	4	4	5	5	5	5	1
122	2	1	1	2	1	2	2	2	1	1	2	1	1	2	3	2	3	5	1	1	6	5	5	5	3	5	5	6	4	4	5	5	1
123	2	2	3	2	2	2	1	2	3	1	2	3	1	2	3	2	3	3	2	3	6	6	5	4	4	4	4	5	5	4	5	5	1
124	2	1	1	2	2	2	1	1	1	1	2	1	1	1	2	2	4	3	3	3	4	5	4	5	3	4	4	4	4	4	5	4	2
125	2	1	1	2	2	1	1	1	1	1	2	3	1	1	2	2	2	2	3	2	5	4	5	5	4	4	4	4	5	3	4	4	1
126	1	2	1	2	1	1	1	1	1	1	2	1	1	2	3	2	3	1	5	5	4	4	4	4	4	4	4	4	4	4	4	4	2
127	2	2	3	2	2	3	1	3	2	2	2	1	1	2	3	3	4	4	3	2	4	3	3	3	2	2	2	2	4	4	4	4	3
128	2	3	3	2	2	4	3	3	3	1	2	1	2	1	2	2	2	2	1	2	6	6	6	6	5	5	5	4	6	6	6	6	1
129	2	1	1	2	2	1	1	1	1	2	2	3	1	2	3	2	3	3	4	2	4	3	2	5	5	3	5	3	5	3	6	5	2
130	2	3	3	2	2	3	3	3	3	2	2	1	1	1	2	2	4	2	4	4	4	5	5	4	4	5	5	4	5	5	5	5	2
131	2	1	2	2	1	2	1	2	2	2	2	1	1	2	4	2	4	3	4	3	5	4	5	6	5	5	5	5	3	3	3	3	3
132	2	2	3	2	2	2	1	2	2	1	2	1	1	2	3	2	3	2	3	2	5	5	6	6	6	6	6	6	6	6	6	6	1
133	1	1	2	2	2	2	1	1	2	1	2	1	1	1	4	4	3	4	3	5	5	6	6	6	7	7	7	7	6	6	6	6	3
134	2	1	1	2	1	1	1	1	1	1	2	3	1	1	5	3	5	4	4	2	5	5	4	6	3	5	6	6	6	6	6	6	3
135	2	2	1	2	2	2	1	3	2	2	2	3	1	1	4	4	4	3	3	3	4	4	4	4	4	4	4	4	4	4	4	4	3
136	2	2	3	2	2	3	1	3	2	1	2	2	1	2	3	2	2	2	2	1	5	5	4	5	5	6	6	5	5	5	5	5	1
137	2	1	1	2	2	2	1	1	2	1	2	1	1	1	3	4	4	4	4	2	6	6	6	6	7	7	7	7	6	6	7	7	3
138	2	1	1	2	2	1	1	1	1	1	2	1	1	2	2	2	2	5	2	4	5	3	3	6	1	2	2	2	4	4	4	4	1
139	2	1	3	2	1	2	1	1	1	1	2	1	1	2	4	4	4	4	2	1	6	5	5	5	6	7	6	7	6	6	6	6	3
140	2	2	3	2	2	3	2	3	3	2	2	1	1	2	2	1	1	1	4	4	6	6	6	6	6	6	6	6	5	5	5	5	2
141	2	2	3	2	2	3	1	3	2	1	2	3	1	2	3	3	2	2	2	2	6	6	6	6	6	6	6	6	6	6	6	6	1
142	1	1	1	2	1	1	1	1	1	1	2	1	1	2	5	5	4	5	4	2	3	5	5	6	4	3	4	2	5	5	6	5	3
143	1	2	3	2	2	2	2	2	2	1	2	1	1	2	4	3	4	3	4	4	4	5	5	4	4	5	4	4	5	5	5	5	3
144	2	1	3	2	2	2	1	2	2	1	2	1	1	2	1	2	1	1	5	4	7	7	7	7	7	7	7	7	7	7	7	7	2
145	2	3	3	2	2	3	3	2	3	1	2	1	2	1	3	2	2	2	3	3	6	7	6	7	6	6	6	6	6	6	6	6	2
146	2	2	3	2	2	3	1	3	2	2	1	2	1	2	4	4	4	4	5	2	5	5	6	5	5	4	5	5	5	5	5	5	3
147	2	2	3	2	2	2	1	2	2	2	2	1	1	1	3	3	2	3	3	3	6	6	6	6	6	6	6	6	6	6	6	6	2
148	2	1	1	2	2	2	1	1	2	2	2	1	1	2	2	1	1	1	4	4	7	7	7	7	7	7	7	7	7	7	7	7	2
149	2	2	2	2	2	2	1	2	2	2	2	2	1	2	2	2	2	1	1	1	4	4	4	4	3	3	4	4	4	4	4	4	1
150	2	1	1	2	2	2	1	1	4	2	2	1	1	1	2	2	2	2	3	3	5	5	6	6	5	6	6	6	5	5	5	5	2
151	2	2	3	2	2	4	3	2	4	1	2	1	2	2	1	1	1	1	3	2	7	7	4	7	5	5	7	6	6	6	6	5	1
152	2	2	3	2	2	3	3	3	1	1	2	1	2	2	3	2	4	2	4	3	5	6	5	5	4	4	3	4	5	5	5	6	2
153	2	1	2	2	2	2	1	1	2	1	2	1	1	2	1	1	1	1	3	3	5	7	7	7	7	7	7	7	7	7	7	7	2
154	2	2	3	2	2	3	1	3	3	1	2	1	1	2	4	4	3	3	4	4	7	7	7	6	7	7	7	7	6	5	6	6	3
155	2	1	1	2	2	2	1	2	2	2	2	3	1	2	4	4	1	1	2	3	7	7	7	7	7	7	7	7	7	7	7	7	1
156	2	2	3	2	2	3	2	2	4	3	2	1	1	1	4	3	4	3	3	2	4	5	5	5	6	5	6	6	5	4	5	5	3
157	2	1	1	2	2	2	1	2	2	3	1	1	1	1	3	4	5	4	2	1	3	2	2	2	1	1	1	1	3	3	4	4	3
158	2	1	2	2	2	2	1	1	2	3	1	3	1	1	4	4	5	4	2	1	4	5	3	3	3	4	3	2	3	4	3	5	3
159	2	1	2	2	2	2	1	1	2	1	2	1	1	2	3	2	2	3	3	3	6	4	4	6	4	6	6	6	5	5	6	6	2
160	2	2	3	2	2	3	1	3	3	2	2	3	1	2	3	3	4	3	4	4	4	4	4	4	4	4	4	4	3	3	3	4	3
161	2	1	3	2	2	2	1	2	2	2	2	2	1	2	3	2	2	2	2	2	4	4	4	4	4	4	4	4	4	4	4	4	1
162	2	2	3	2	1	2	1	3	3	2	2	3	1	2	3	3	2	2	2	2	5	5	5	5	5	5	5	5	5	5	5	5	1
163	2	1	1	2	1	2	1	1	2	1	2	1	1	1	4	3	4	3	3	3	5	5	5	5	5	5	5	5	5	5	6	5	3
164	2	1	2	2	1	2	1	1	2	1	2	1	1	2	3	2	3	3	3	3	4	4	4	4	4	4	4	4	4	4	4	4	2
165	2	4	3	2	2	4	3	3	2	1	2	2	2	2	1	1	1	2	2	2	7	7	7	7	7	7	7	7	7	7	7	6	1
166	2	1	1	2	2	1	1	1	1	2	2	1	1	2	5	3	3	3	3	3	5	4	4	4	5	5	5	5	5	5	5	5	3
167	2	3	3	2	2	3	1	3	2	1	2	1	2	1	4	4	5	4	5	4	6	5	6	5	5	6	5	5	5	5	5	5	3
168	2	2	4	2	1	2	1	2	2	1	2	2	1	2	4	2	2	2	2	2	7	7	7	7	7	7	7	7	7	7	7	7	1
169	2	1	1	2	2	1	1	1	1	3	2	3	1	1	4	4	4	4	3	3	4	5	5	4	5	5	5	5	5	4	5	5	3
170	2	1	3	2	2	2	1	2	1	3	1	2	1	2	4	2	2	2	2	3	7	5	5	4	7	7	7	7	5	5	5	5	1
171	2	4	3	2	1	3	1	3	2	2	1	1	2	2	3	2	2	2	4	3	4	5	5	5	5	6	6	6	5	5	5	5	2
172	2	3	3	2	2	4	3	3	4	1	2	1	2	2	4	3	3	2	4	4	6	7	6	6	7	7	7	7	7	7	7	7	2
173	2	2	3	2	2	3	2	3	2	3	1	3	1	1	4	3	4	2	4	4	3	6	6	6	6	6	6	6	6	6	6	6	3
174	2	3	3	2	1	3	1	3	2	3	1	1	2	2	5	5	5	5	2	1	4	4	4	4	4	5	4	5	4	4	4	4	3
175	2	2	1	2	2	3	1	3	3	1	2	2	1	2	3	2	2	2	4	4	6	6	6	6	6	6	6	6	6	6	6	6	2
176	2	2	3	2	2	3	2	2	2	1	2	1	2	1	2	2	2	3	2	2	6	6	7	6	6	6	6	6	5	5	6	5	1
177	2	3	3	2	2	4	2	3	3	2	2	1	2	2	2	1	1	1	5	5	7	7	7	7	7	7	7	7	7	7	7	7	2
178	2	2	3	2	2	3	1	2	2	1	2	2	1	1	1	2	2	2	2	2	6	6	6	6	6	6	6	6	6	6	6	7	1
179	2	4	3	2	1	4	3	3	4	2	1	1	2	2	3	3	2	2	4	4	4	6	5	6	6	6	6	5	5	5	6	6	2
180	2	1	1	2	2	2	1	2	2	1	1	1	1	2	2	2	2	2	4	4	6	6	6	6	6	6	6	6	6	6	6	6	2
181	2	2	3	2	2	2	1	3	3	2	2	1	1	1	4	3	4	3	3	3	7	7	7	7	7	7	7	7	7	7	7	7	3
182	2	2	3	2	2	3	2	3	3	1	2	2	1	2	3	2	3	3	4	4	6	4	5	6	6	6	4	5	5	5	5	5	2
183	2	1	2	2	1	2	1	1	2	2	2	1	1	1	4	3	4	4	2	3	6	5	4	6	6	6	6	6	5	5	6	5	3
184	2	2	3	2	2	3	1	2	2	2	2	2	1	2	2	2	4	2	4	2	5	5	5	5	5	5	5	5	5	5	5	5	2
185	2	2	1	2	2	2	1	2	2	2	2	1	1	1	5	4	5	4	3	2	4	4	3	3	3	3	3	2	2	3	3	3	3
186	2	2	3	2	2	2	2	2	1	2	2	2	1	2	4	2	3	3	4	3	5	5	5	5	4	5	4	4	5	5	5	5	2
187	2	1	2	2	2	2	1	1	2	1	2	3	1	1	2	2	2	2	4	4	6	6	5	5	5	6	5	5	4	5	5	4	2
188	2	2	1	2	2	3	1	2	3	2	1	1	1	2	3	5	4	4	4	3	5	6	6	6	5	6	4	4	5	6	6	6	3
189	2	2	3	2	1	2	1	1	1	2	2	1	1	2	2	1	1	5	5	2	5	6	6	6	6	6	5	6	6	6	6	6	2
190	2	2	3	2	2	3	2	2	2	1	1	1	1	1	3	2	2	2	5	4	2	4	6	5	7	7	7	7	4	4	3	4	2
191	2	2	3	2	2	1	1	2	1	2	2	1	1	2	1	3	1	4	5	4	6	5	6	6	7	7	6	6	6	6	6	6	2
192	2	2	3	2	2	3	2	2	2	1	2	2	2	1	2	2	3	1	4	2	3	3	2	4	6	6	6	6	3	2	4	3	2
193	2	2	3	2	2	2	1	2	3	1	2	1	1	1	4	3	3	3	3	3	4	4	4	4	4	4	4	4	4	4	4	4	3
194	2	2	3	2	2	1	1	3	2	1	2	2	1	1	5	1	3	1	5	5	7	6	4	4	4	7	7	5	4	4	4	4	2
195	2	2	4	2	2	3	1	3	1	1	2	1	1	2	2	2	3	2	1	1	4	4	4	5	4	4	3	4	4	4	4	4	1
196	2	2	3	2	2	2	1	2	4	3	1	1	1	1	5	5	5	5	4	2	4	5	5	5	6	6	6	6	6	6	6	6	3
197	2	3	3	2	2	4	3	3	3	1	2	3	2	1	4	4	4	4	2	2	5	4	4	3	6	6	3	6	5	4	4	5	3
198	2	2	1	2	2	2	1	1	3	1	2	1	1	2	3	2	3	3	3	3	5	5	6	6	7	7	6	6	5	5	5	5	2
199	2	2	1	2	2	3	1	2	2	2	2	1	1	2	3	3	4	3	2	4	5	5	5	6	6	6	4	4	5	5	4	5	3
200	2	1	1	2	1	1	1	1	1	2	2	3	1	2	3	2	2	4	3	3	4	4	3	4	4	3	5	3	3	3	5	4	2
201	2	2	4	1	1	2	2	3	2	1	1	2	2	1	1	2	2	1	2	2	7	7	7	7	6	5	5	5	7	7	7	7	1
202	2	1	3	2	2	2	1	1	2	1	2	2	2	2	2	1	1	1	5	4	6	6	6	6	7	7	7	6	7	7	7	7	2
203	2	2	3	2	2	2	1	1	2	2	2	3	1	1	4	4	3	3	3	3	3	3	3	3	3	3	3	3	4	4	4	4	3
204	2	2	1	2	2	3	1	2	3	2	2	1	1	2	4	2	3	2	4	2	4	4	4	4	3	4	3	4	4	3	5	4	2
205	2	2	3	2	2	2	1	2	2	1	2	1	1	2	2	2	2	2	4	4	6	5	6	6	5	5	5	5	5	5	5	5	2
206	2	3	3	2	2	4	3	3	2	2	2	2	2	1	4	3	3	4	3	2	4	5	4	5	6	6	6	7	6	6	6	6	3
207	2	1	1	2	2	2	1	1	2	3	2	1	1	2	4	4	4	3	4	2	5	5	4	5	7	7	6	6	5	4	4	4	3
208	2	1	1	2	2	2	1	1	3	1	2	1	1	2	3	2	2	2	4	4	6	5	5	5	6	6	6	5	6	6	6	6	2
209	2	2	1	2	2	3	1	2	2	1	2	2	1	1	2	1	2	2	3	3	6	6	6	6	6	6	6	6	6	6	6	6	2
210	2	1	1	2	2	1	1	1	2	2	2	2	1	1	4	2	3	3	4	3	5	5	5	5	3	4	3	5	5	5	5	4	2
211	2	1	1	2	2	2	1	2	2	2	2	2	1	1	1	3	3	4	4	1	6	6	6	6	5	6	6	6	6	6	6	6	3
212	2	2	1	2	2	2	1	1	2	1	2	1	1	1	1	1	2	1	1	5	7	6	7	6	7	7	6	6	7	7	7	7	1
213	2	2	3	2	2	2	1	2	2	3	1	1	1	2	5	4	5	5	1	1	4	5	6	6	1	1	1	1	5	5	4	4	3
214	2	1	3	2	2	2	1	2	2	1	2	3	1	1	4	1	1	1	4	4	6	6	6	6	6	6	6	6	6	6	6	6	2
215	2	2	3	2	2	3	1	2	3	1	2	3	1	2	4	3	3	4	3	1	2	3	5	3	3	3	3	3	3	3	3	3	3
216	2	2	1	2	2	2	1	2	2	1	2	1	1	2	4	4	3	3	3	3	4	4	4	4	4	4	4	4	4	4	4	4	3
217	2	2	3	2	2	2	1	3	3	2	2	1	2	2	2	1	4	1	1	1	7	7	7	7	6	6	6	6	6	6	6	6	1
218	2	1	2	2	2	2	1	2	2	2	2	1	1	2	3	2	3	2	4	3	6	5	5	5	6	6	6	4	6	5	7	7	2
219	1	2	3	2	2	1	1	2	2	1	2	1	1	2	3	1	2	1	5	5	7	5	7	7	7	7	4	4	7	7	7	7	2
220	2	1	2	2	2	2	1	1	2	2	2	2	1	2	3	2	1	1	5	4	6	6	6	6	6	6	6	6	7	7	7	7	2
221	2	1	1	2	1	1	1	1	2	1	2	3	1	1	2	1	1	1	4	5	7	6	6	6	6	6	7	7	7	7	7	7	2
222	2	2	3	2	2	3	1	3	3	1	2	1	1	2	1	1	2	1	4	4	6	6	6	6	5	6	5	6	7	6	7	6	2
223	2	1	1	2	1	1	1	1	1	1	2	1	1	2	2	2	2	2	3	4	7	7	7	7	7	7	7	7	7	7	7	7	2
224	2	2	3	2	2	2	1	2	2	2	2	2	1	2	2	2	2	2	4	4	6	6	6	6	6	6	6	6	6	6	6	6	2
225	2	1	1	2	2	1	1	1	2	1	1	1	1	1	2	2	2	2	3	3	4	4	4	4	5	5	4	5	5	5	5	5	2
226	2	1	2	2	2	2	1	2	2	2	2	3	1	2	2	2	4	2	5	4	6	6	6	6	7	7	7	7	6	4	5	6	2
227	2	1	1	2	2	1	1	1	2	2	2	1	1	1	3	2	2	3	3	3	4	4	4	4	4	4	4	4	4	4	4	4	2
228	2	2	3	2	2	2	1	1	2	1	2	1	1	2	4	3	3	2	4	4	6	6	6	6	6	6	6	6	5	5	6	6	2
229	2	1	1	2	2	2	1	1	2	2	2	1	1	2	2	1	2	1	4	4	5	4	4	5	4	4	4	4	4	4	4	4	2
230	2	1	1	2	2	2	1	1	2	1	2	1	1	2	3	2	3	2	4	4	6	5	4	4	5	5	5	5	5	5	5	5	2
231	2	1	1	2	2	2	1	1	2	1	2	2	1	1	2	1	1	1	3	3	6	6	6	5	5	6	6	6	7	7	7	7	2
232	1	1	1	2	2	2	2	2	2	2	2	2	1	1	5	4	4	4	3	2	5	6	6	6	4	4	4	2	5	5	5	4	3
233	2	2	3	2	2	3	2	3	3	1	2	1	1	2	2	1	2	1	5	4	6	6	6	6	7	7	7	7	6	6	6	6	2
234	2	2	3	2	2	3	1	2	2	1	2	1	1	2	2	1	1	1	4	4	6	6	6	6	6	6	6	5	6	6	6	6	2
235	1	2	3	2	2	2	2	2	3	1	2	3	1	1	4	2	4	4	4	4	6	5	6	6	6	6	4	6	6	6	6	6	3
236	2	2	3	2	2	2	1	2	2	2	2	1	2	2	3	3	4	2	4	3	6	6	6	6	5	6	5	5	5	5	5	5	3
237	2	2	3	2	2	2	1	3	2	1	2	1	2	2	2	2	2	1	4	2	6	6	5	6	5	5	6	6	6	6	6	6	2
238	2	1	2	2	2	2	1	1	2	1	2	2	1	1	3	2	2	2	2	4	4	4	4	4	2	3	3	3	2	2	4	3	1
239	2	1	1	2	1	1	1	1	2	1	2	1	1	2	3	4	4	4	3	2	5	6	6	6	6	6	6	6	6	6	6	6	3
240	2	1	1	2	1	1	1	1	1	1	1	1	1	1	3	2	2	2	3	3	5	4	5	4	5	5	5	4	5	5	5	5	2
241	2	1	1	2	1	2	1	2	2	1	1	2	1	1	4	4	4	2	5	3	3	5	6	6	7	7	4	4	5	5	5	5	3
242	1	1	1	2	2	2	1	1	2	2	2	1	1	2	4	3	4	4	4	3	5	6	6	6	6	6	5	6	6	6	6	6	3
243	2	2	3	2	1	2	2	2	2	1	2	2	1	2	2	1	2	1	1	1	4	4	4	4	4	4	4	4	4	4	4	4	1
244	2	2	3	2	2	2	1	2	2	1	2	1	1	2	4	4	4	4	2	2	6	3	6	6	7	7	5	6	5	5	5	5	3
245	2	2	3	2	2	3	1	2	2	2	2	2	2	1	2	2	3	2	4	3	4	4	4	4	4	4	4	4	4	4	4	4	2
246	1	2	3	2	2	1	1	2	2	1	2	1	1	1	4	4	4	4	3	2	4	4	4	3	6	6	6	6	4	3	4	4	3
247	2	2	2	1	2	2	1	2	2	1	2	1	1	2	4	2	4	2	4	4	5	4	4	3	6	6	6	5	4	4	4	4	2
248	2	2	3	2	2	3	2	2	3	1	2	1	1	2	3	2	1	2	5	5	4	5	6	6	5	5	4	5	5	4	5	4	2
249	2	2	1	2	2	2	1	2	2	2	2	1	1	2	3	2	2	2	3	2	5	5	5	5	5	5	5	5	5	5	5	5	1
250	2	2	3	2	2	3	1	2	3	1	2	2	1	2	4	3	3	4	1	1	6	6	6	6	6	6	6	6	5	5	5	6	3
251	2	2	3	2	2	3	1	3	1	1	2	1	1	2	3	1	1	1	3	3	7	7	7	7	7	7	7	7	4	3	5	6	2
252	2	2	3	1	1	3	2	2	2	1	2	1	1	2	4	2	1	1	2	2	6	6	6	6	7	7	7	7	6	5	5	5	1
253	1	1	1	1	2	2	1	2	3	1	2	1	1	1	2	2	3	2	3	2	5	6	6	6	6	5	5	6	6	6	6	5	1
254	2	2	3	1	2	3	2	3	3	1	2	1	1	2	2	2	2	1	4	2	6	6	6	6	6	6	6	6	6	5	5	5	2
255	2	1	3	2	2	1	1	1	2	1	2	1	2	2	3	3	2	3	3	3	4	4	4	4	6	6	6	6	6	6	6	5	2
256	2	1	1	2	2	1	1	1	1	1	2	2	1	2	2	2	2	2	4	4	4	4	4	4	4	4	4	4	4	4	4	4	2
257	2	2	2	2	2	2	2	2	3	3	2	1	1	2	4	3	4	4	4	2	4	5	5	5	6	6	5	6	5	5	6	6	3
258	1	2	3	2	2	3	2	2	3	2	2	1	1	2	1	1	2	3	4	3	6	4	3	6	6	6	4	4	6	4	4	4	2
259	2	2	3	2	2	3	3	3	4	1	2	2	1	1	2	2	2	1	2	1	5	6	5	6	6	5	6	7	5	5	6	5	1
260	2	1	1	2	1	1	1	2	2	1	2	1	1	2	2	2	2	2	4	3	5	6	6	6	5	6	6	6	6	6	6	6	2
261	2	2	3	2	2	3	2	2	4	1	2	1	1	1	2	1	1	1	4	4	6	6	6	6	6	6	6	6	5	5	6	6	2
262	2	2	3	2	2	3	1	3	3	1	2	2	1	2	3	2	2	3	3	3	4	5	3	3	3	3	3	5	5	5	5	4	2
263	2	2	3	2	2	3	1	2	2	2	2	1	1	1	2	2	2	2	4	4	7	7	6	6	6	6	6	6	6	6	6	7	2
264	2	2	1	1	2	3	2	2	2	1	2	1	1	1	3	2	3	2	3	2	6	6	6	6	1	3	1	1	6	6	6	6	1
265	2	3	3	2	2	3	2	3	2	2	2	2	2	2	2	1	1	1	5	5	7	7	7	7	7	7	7	7	7	7	7	7	2
266	2	2	3	2	2	3	1	2	3	2	1	1	1	2	1	1	2	1	5	4	6	6	6	6	6	6	6	6	6	6	6	6	2
267	2	2	1	2	2	3	2	2	2	2	2	2	2	2	2	1	2	1	2	1	6	5	6	6	6	6	6	6	6	6	6	6	1
268	2	1	2	2	2	2	1	1	2	2	2	1	2	2	3	4	2	2	3	2	6	7	7	7	7	7	7	7	6	6	6	6	3
269	2	2	3	2	2	2	2	1	4	2	1	2	1	2	2	2	2	2	5	5	5	6	5	6	6	6	5	6	5	5	6	6	2
270	2	2	3	2	2	3	1	2	1	2	2	1	1	1	3	2	3	2	3	3	5	5	3	3	6	6	6	6	4	5	5	5	2
271	2	1	1	2	2	2	1	1	2	1	2	1	1	1	4	4	4	3	3	2	5	5	4	5	5	5	5	3	5	5	5	5	3
272	2	2	3	2	2	2	1	2	2	1	2	1	1	2	4	3	3	4	4	3	6	6	6	6	4	5	5	5	5	5	5	5	3
273	2	2	3	2	2	2	1	2	2	2	2	1	1	2	2	2	2	1	4	4	6	6	6	6	6	6	6	6	6	5	6	5	2
274	2	2	3	1	2	3	2	2	3	1	2	1	1	2	2	1	1	1	3	3	6	6	6	7	7	7	6	7	6	6	6	6	2
275	2	1	1	2	2	2	1	2	2	2	2	3	1	2	2	2	2	2	4	4	6	6	6	6	6	6	6	6	5	5	5	5	2
276	2	2	3	2	2	3	1	3	3	1	2	1	2	2	1	1	1	4	3	3	5	5	6	4	5	3	3	2	3	3	3	3	2
277	2	2	3	2	2	3	1	3	2	1	2	1	2	2	2	2	2	2	3	2	4	5	5	5	6	6	5	5	6	6	6	6	1
278	2	1	1	1	1	1	1	1	1	2	2	3	1	2	2	2	2	3	4	4	6	6	5	6	4	4	4	4	6	6	6	6	2
279	2	1	1	2	1	1	1	1	1	1	2	2	1	1	3	1	3	1	1	1	4	5	5	6	4	6	6	4	4	4	5	5	1
280	2	2	3	2	1	2	1	2	3	1	2	2	1	2	3	1	3	1	5	5	5	5	6	6	6	6	6	6	6	6	6	6	2
281	2	1	1	2	2	1	1	1	1	2	2	2	2	2	2	2	2	2	4	4	5	5	5	5	6	6	6	6	6	6	6	6	2
282	2	1	2	2	2	2	1	1	2	2	2	2	1	1	3	3	4	3	4	3	4	4	4	5	5	5	5	5	4	5	5	5	3
283	1	2	1	2	2	2	1	2	3	2	2	3	1	2	4	4	4	4	2	2	6	6	6	6	5	5	6	4	6	6	6	6	3
284	2	1	1	2	2	1	1	1	1	1	2	2	1	2	3	3	4	3	2	2	5	4	4	4	5	5	4	3	3	4	3	4	3
285	2	1	3	2	2	2	2	1	2	1	2	1	1	1	3	3	2	2	3	2	6	5	4	3	5	5	5	5	5	5	5	5	1
286	2	2	3	2	2	3	2	3	3	1	2	2	2	2	4	2	5	5	2	2	5	4	3	3	6	6	6	6	6	6	6	6	3
287	1	2	3	2	2	3	1	1	4	1	2	1	1	1	3	2	2	2	4	4	5	5	5	5	5	5	5	5	5	5	5	5	2
288	2	1	1	2	2	1	1	1	1	2	2	1	1	2	5	4	5	5	3	3	5	3	5	6	5	6	5	5	5	5	5	5	3
289	1	1	1	2	2	1	1	1	2	1	2	1	1	2	4	3	2	2	4	2	6	6	6	6	7	7	7	7	6	5	6	6	2
290	2	2	2	2	2	3	3	2	3	1	2	1	2	2	4	2	3	2	4	3	6	6	6	6	7	7	5	6	5	5	6	5	2
291	2	2	3	2	2	3	1	3	2	1	2	1	1	1	3	1	2	1	3	3	7	7	7	7	4	5	5	6	7	7	7	7	2
292	2	1	1	2	2	2	1	1	1	2	1	2	1	2	3	2	2	2	3	2	5	3	3	3	3	3	3	3	5	5	5	5	1
293	1	1	3	2	2	2	2	2	2	1	2	1	1	2	2	1	1	1	1	4	5	4	4	4	6	6	6	7	4	5	5	5	1
294	2	1	1	2	2	2	1	1	1	2	2	1	1	2	3	2	3	2	2	1	4	4	6	6	6	6	5	5	5	5	6	6	1
295	2	2	3	2	2	2	1	2	4	1	2	1	1	2	5	4	3	3	3	3	7	7	7	7	4	5	5	5	5	6	6	6	3
296	2	1	1	2	2	1	1	1	3	1	2	3	1	1	2	1	2	2	3	4	6	7	7	6	7	7	7	7	7	7	7	7	2
297	2	2	3	2	2	3	1	3	1	1	2	1	1	2	2	1	1	4	2	5	4	4	4	4	6	6	6	4	6	4	4	6	2
298	2	2	3	2	2	3	2	2	3	2	2	1	1	2	4	2	4	3	4	4	5	5	5	5	5	5	4	4	4	3	4	4	3
299	2	1	3	2	2	2	1	1	1	1	2	1	1	2	4	3	2	2	2	2	5	5	5	5	5	5	5	5	5	5	5	5	1
300	2	2	3	2	2	3	1	1	1	1	2	1	1	2	4	1	1	1	5	5	7	7	7	7	5	6	7	7	7	7	7	7	2
301	2	2	3	2	2	2	1	2	3	1	2	1	1	2	2	2	2	2	4	4	4	5	5	4	7	7	7	6	3	3	4	3	2
302	2	2	3	2	2	2	1	2	3	1	2	1	1	1	3	2	3	2	4	3	4	4	4	4	4	4	3	4	4	4	5	5	2
303	2	1	2	2	2	2	1	1	3	1	2	1	1	2	2	2	2	2	3	3	6	6	6	6	5	5	6	6	5	5	5	5	2
304	2	2	3	2	2	2	1	2	3	1	2	2	1	2	3	2	2	2	4	4	6	6	6	6	6	6	5	5	6	6	6	5	2
305	2	1	1	2	1	1	1	1	1	1	2	3	1	1	3	1	4	4	3	3	7	7	7	7	7	7	7	7	7	7	7	7	2
306	2	2	3	2	2	3	1	3	4	1	2	3	1	2	2	2	4	2	4	4	6	6	6	6	6	6	5	5	6	6	6	6	2
307	2	3	3	2	1	3	3	3	2	1	2	1	2	2	2	2	2	2	4	4	5	5	6	6	3	6	6	6	4	5	5	5	2
308	2	1	3	2	2	2	1	1	4	1	2	1	1	2	1	1	1	2	3	3	6	4	5	5	3	5	4	5	6	5	5	5	2
309	2	2	1	2	2	3	1	3	3	2	1	1	1	2	2	2	2	2	4	4	6	6	6	6	6	6	6	6	6	6	6	6	2
310	2	2	3	2	2	2	1	3	1	2	2	2	1	2	3	3	4	4	3	3	7	7	7	7	3	7	5	7	7	7	7	7	3
311	2	1	1	2	1	1	1	1	2	2	2	3	1	2	3	2	3	2	4	4	6	6	6	6	6	6	6	6	6	6	6	6	2
312	1	2	3	2	2	2	3	3	4	1	2	1	2	2	2	1	1	1	4	4	6	6	6	6	5	5	4	4	5	5	4	4	2
313	2	1	3	1	2	2	1	1	2	1	2	1	1	2	3	2	2	2	4	2	2	4	3	4	6	6	6	6	4	4	3	4	2
314	2	2	3	2	2	2	1	2	4	1	2	2	2	2	3	2	3	2	4	3	6	6	5	6	4	5	5	5	6	5	5	5	2
315	2	2	1	2	1	2	1	1	1	1	2	3	1	1	1	2	2	1	5	5	6	6	6	6	7	7	7	5	6	7	6	6	2
316	2	3	3	2	1	3	1	3	1	2	2	1	2	2	2	2	2	2	4	3	6	6	6	6	6	6	6	6	6	6	6	6	2
317	2	1	1	2	2	2	1	2	1	2	1	1	1	2	3	4	3	3	3	4	5	4	4	4	4	4	4	4	4	4	4	4	3
318	2	2	3	2	2	3	1	3	3	3	1	2	1	1	4	4	5	5	2	2	4	6	6	6	5	6	6	6	6	6	6	6	3
319	2	1	1	2	2	2	1	1	2	3	1	1	1	1	4	4	4	3	4	3	5	4	4	4	4	4	4	4	4	5	5	5	3
320	2	2	3	2	2	1	1	1	2	1	2	3	1	1	5	4	3	3	3	3	4	4	4	4	4	4	4	6	7	5	4	4	3
321	2	2	3	2	2	3	2	2	2	2	2	1	1	1	3	3	3	3	4	4	3	2	2	2	5	4	4	3	3	3	4	3	2
322	2	3	3	2	2	3	1	3	1	1	2	1	1	1	4	4	3	3	5	5	7	7	7	6	6	6	5	4	6	6	6	6	3
323	2	2	3	2	2	3	2	3	3	1	2	1	1	2	3	3	2	3	3	3	4	5	4	4	4	5	5	6	5	5	5	5	2
324	2	2	3	2	2	2	1	3	3	2	2	1	1	1	3	4	4	4	4	4	5	5	5	5	5	5	5	5	3	4	5	5	3
325	2	1	3	2	2	2	1	1	2	2	2	2	1	2	2	3	4	3	4	2	5	4	6	6	7	6	6	6	4	3	3	2	3
326	2	1	2	2	1	1	1	1	1	3	2	3	1	2	5	5	3	4	4	3	6	6	6	6	5	6	7	6	5	5	6	6	3
327	1	1	1	2	2	2	3	1	2	3	1	3	1	1	1	2	2	2	4	4	6	5	5	5	7	7	7	5	5	5	5	5	2
328	2	2	3	2	2	3	1	3	3	2	1	1	1	1	4	3	4	4	4	2	6	6	6	5	6	6	6	5	5	5	4	4	3
329	2	1	3	2	2	2	1	2	2	1	2	1	1	2	2	3	3	3	3	3	4	6	5	5	3	5	6	5	6	6	6	6	3
330	2	2	3	2	2	3	1	3	3	2	1	1	1	1	3	2	3	2	4	2	5	5	5	5	3	5	4	5	4	4	4	4	2
331	2	1	1	2	1	2	1	1	2	1	2	1	1	2	2	2	3	2	4	2	6	6	5	6	5	7	7	6	5	5	6	6	2
332	2	1	1	2	2	2	1	1	3	2	2	3	1	2	3	2	4	3	3	3	5	5	5	5	5	3	3	4	6	6	6	6	3
333	2	2	3	2	2	3	1	2	2	1	1	2	1	2	4	4	2	1	5	5	6	5	2	4	4	5	4	3	4	3	5	5	2
334	2	3	3	2	2	3	3	3	4	1	2	2	2	2	1	1	2	2	2	2	6	6	6	6	6	6	6	6	6	5	5	5	1
335	2	1	1	2	2	1	1	1	1	1	2	2	1	2	2	2	1	1	3	4	6	5	5	5	5	6	6	6	4	5	5	5	2
336	2	2	3	2	2	2	1	2	2	2	2	2	1	1	4	3	5	5	2	1	4	4	4	4	3	4	4	3	2	2	4	4	3
337	2	2	1	2	2	3	2	3	4	1	2	2	1	1	3	2	3	3	4	3	5	5	4	4	5	4	5	5	4	4	5	4	2
338	2	2	3	1	1	2	3	1	1	1	2	1	1	2	3	2	2	2	4	4	4	4	4	4	4	4	4	4	4	4	4	4	2
339	2	2	3	2	2	2	1	2	3	2	2	1	1	1	5	4	4	5	4	4	1	4	5	6	3	3	1	1	2	3	3	3	3
340	2	1	1	2	2	2	1	1	4	1	2	2	1	2	2	3	2	2	2	2	5	5	5	5	6	6	6	6	5	5	5	5	1
341	2	2	3	2	2	2	2	2	4	1	2	2	2	1	3	2	3	2	4	4	5	5	5	5	5	5	5	5	5	5	5	5	2
342	2	2	3	2	2	3	2	2	2	2	2	1	1	2	3	3	3	3	2	2	2	4	4	3	4	6	3	4	4	2	4	5	3
343	2	1	1	2	2	2	1	2	3	2	2	1	1	2	2	2	2	1	4	4	4	6	6	6	4	6	6	6	6	6	6	6	2
344	2	1	1	2	2	2	1	2	2	2	2	2	1	1	4	3	4	4	3	2	6	5	6	7	6	6	5	5	6	6	6	6	3
345	2	2	3	2	2	3	2	3	3	2	2	1	1	2	3	3	2	3	4	3	6	6	4	4	6	5	5	4	5	4	5	4	2
346	2	2	3	2	2	2	1	2	2	2	2	3	1	1	4	4	4	4	5	5	7	7	7	7	7	7	7	7	4	4	7	7	3
347	2	2	3	2	2	3	2	2	4	1	2	2	1	1	3	4	3	4	4	4	4	4	4	4	4	4	5	4	4	4	4	4	3
348	2	1	1	2	1	1	1	1	1	1	2	2	1	2	4	3	2	2	2	2	5	6	6	6	6	6	6	6	6	6	6	6	1
349	2	2	3	2	2	3	2	3	3	2	2	1	1	2	5	4	5	5	5	2	6	6	6	6	4	4	5	4	5	6	6	6	3
350	2	1	1	2	2	1	1	1	1	1	2	3	1	1	2	1	2	1	5	5	6	7	5	6	5	6	6	6	6	6	6	6	2
351	2	1	1	2	2	2	1	1	3	2	2	2	1	1	3	2	3	2	4	3	7	4	4	5	6	6	5	5	5	5	5	5	2
352	2	1	1	2	2	2	1	1	1	2	2	3	1	1	3	2	3	3	4	3	6	6	6	6	4	5	4	4	5	5	5	5	2
353	1	1	1	2	2	1	1	1	1	1	2	3	1	2	2	1	1	1	4	4	5	3	4	5	4	4	4	4	4	5	4	5	2
354	2	1	1	2	1	1	1	1	2	2	2	2	1	2	3	1	2	2	1	1	6	6	6	6	6	6	6	6	6	6	6	6	1
355	2	2	3	1	2	3	2	1	2	2	2	1	1	2	3	2	2	2	4	4	6	6	6	6	6	6	6	6	5	5	6	5	2
356	2	2	3	2	1	2	1	3	2	2	2	1	1	2	3	3	3	2	2	2	4	4	4	4	4	4	4	4	4	4	4	4	1
357	2	2	3	2	2	3	2	3	3	1	2	2	1	2	2	1	2	2	4	3	6	6	7	6	7	7	7	7	6	5	5	5	2
358	2	1	1	2	2	2	1	1	1	2	2	1	1	1	3	2	4	3	3	2	5	5	4	4	4	4	4	5	6	5	6	6	3
359	2	2	3	2	1	2	1	1	1	1	2	3	1	2	3	4	4	3	2	2	4	4	3	3	3	4	3	3	3	2	4	3	3
360	1	1	1	2	2	1	1	1	2	3	2	1	1	1	5	5	5	5	3	2	2	2	2	2	2	2	2	2	2	2	2	2	3
361	2	1	1	2	1	1	1	1	1	1	2	2	1	1	3	1	3	2	1	3	5	5	7	7	7	7	7	7	7	4	7	7	1
362	2	2	3	2	2	3	3	3	1	2	1	1	2	2	2	3	2	3	4	2	6	6	6	6	6	6	6	6	6	6	6	6	2
363	2	3	3	2	2	3	1	3	3	2	2	1	1	1	3	1	4	2	4	2	4	3	5	3	2	2	2	2	2	2	2	2	2
364	2	1	1	1	1	1	1	1	1	1	2	1	2	2	2	3	2	2	1	1	6	4	4	4	7	7	7	7	6	5	7	7	1
365	2	1	3	2	2	2	1	1	2	1	1	1	1	2	3	1	1	1	4	4	5	6	6	6	6	6	6	6	5	5	5	6	2
366	2	1	2	2	2	2	1	1	2	1	2	2	1	2	3	3	4	2	4	2	6	6	6	6	6	7	7	7	5	5	6	6	3
367	2	2	3	1	2	2	1	1	1	1	2	1	2	2	3	2	2	2	5	5	7	7	7	7	7	7	7	7	7	7	7	7	2
368	2	2	3	2	2	4	3	3	4	1	2	1	1	1	3	2	2	2	4	4	6	6	6	6	6	6	6	6	6	6	6	6	2
369	2	2	3	2	2	4	1	3	3	1	2	1	2	2	2	1	2	1	4	4	6	6	6	6	5	7	6	6	6	6	6	6	2
370	2	3	3	2	2	3	2	3	3	1	2	1	2	2	2	2	2	2	5	5	6	6	6	6	5	5	4	5	6	6	6	6	2
371	2	1	3	2	2	2	1	2	2	1	2	1	1	2	3	3	4	4	4	4	7	7	7	7	7	7	7	7	7	7	7	7	3
372	1	1	3	2	2	2	1	1	2	2	2	2	1	2	3	2	2	2	2	1	4	4	4	5	6	6	6	6	6	6	5	5	1
373	2	1	1	2	2	2	1	1	2	1	2	3	1	2	4	2	4	3	3	2	5	4	5	4	3	3	3	6	4	5	5	5	3
374	2	2	3	2	2	2	1	1	2	1	2	1	1	1	4	2	4	2	4	4	6	5	5	6	6	6	6	6	6	5	4	6	2
375	2	2	3	2	2	3	1	2	2	2	2	1	1	1	3	3	4	3	3	3	6	5	5	5	6	6	6	6	5	5	4	4	3
376	1	1	1	2	3	1	1	1	2	2	1	1	1	2	2	4	2	4	4	2	3	3	5	2	3	4	4	3	2	3	3	3	3
377	2	2	3	2	2	2	1	2	2	1	2	1	1	2	2	1	1	1	2	2	6	6	6	6	6	6	6	6	6	6	6	6	1
378	2	2	3	2	2	3	1	3	2	1	2	2	1	2	2	1	1	2	2	2	6	6	6	6	6	6	6	6	6	6	6	6	1
379	2	2	3	2	2	3	1	3	2	2	2	3	1	2	2	1	3	2	5	5	5	5	5	5	5	5	5	5	5	5	5	5	2
380	2	2	3	2	2	3	3	3	2	1	2	3	2	2	5	4	4	4	4	3	6	6	5	5	6	6	7	5	6	6	6	6	3
381	2	2	3	2	2	3	1	3	2	2	1	2	1	1	3	2	4	2	4	2	5	6	6	6	6	6	6	6	5	5	6	6	2
382	2	2	3	2	2	3	1	3	2	2	1	2	1	1	4	2	2	2	5	5	6	6	6	6	6	6	3	5	7	6	7	7	2
383	1	2	3	2	2	3	1	1	3	2	2	1	1	2	4	2	3	2	2	2	6	6	6	6	6	6	6	7	6	4	4	4	1
384	2	2	3	2	2	2	1	2	3	2	2	3	1	1	3	2	4	3	1	1	3	4	5	4	5	4	3	3	4	5	6	6	1
385	2	1	2	2	2	2	1	2	4	2	1	3	1	1	4	3	3	3	4	4	5	5	5	5	5	5	5	5	5	5	5	5	3
386	2	2	3	2	2	3	1	1	2	1	2	2	2	2	3	3	2	3	3	3	6	5	4	4	5	5	5	5	5	5	5	5	2
387	2	1	1	2	1	2	1	1	2	1	2	1	1	1	2	1	3	2	4	4	6	5	5	5	7	5	5	5	6	5	5	5	2
388	2	3	3	2	2	4	3	3	4	1	2	3	2	2	1	1	2	2	2	2	6	6	6	6	2	2	4	5	5	4	4	4	1
389	2	2	2	2	2	2	1	2	2	1	2	1	1	2	2	2	1	1	5	5	5	5	5	5	6	7	7	7	5	5	5	6	2
390	2	1	1	2	1	1	1	1	1	2	1	3	1	2	3	3	3	3	4	4	5	5	4	5	5	4	4	4	4	4	5	4	2
391	2	2	2	2	2	3	1	1	2	2	2	3	1	2	2	5	4	4	5	2	6	6	6	6	6	6	6	6	6	6	6	6	3
392	2	1	1	2	1	1	1	1	1	2	2	1	1	1	4	2	3	3	3	2	5	6	6	6	4	5	6	4	4	3	5	5	3
393	2	1	3	2	2	1	1	1	2	1	2	1	1	2	3	4	3	4	3	3	5	4	4	5	5	4	4	4	4	4	4	4	3
394	2	1	1	2	2	1	1	1	1	1	2	1	1	1	4	4	4	4	3	3	6	6	6	6	5	5	4	4	5	4	4	4	3
395	2	2	3	2	2	2	1	1	2	1	2	3	1	1	3	4	4	3	3	4	4	4	5	6	7	6	4	4	5	5	6	6	3
396	2	1	1	2	2	1	1	1	1	2	2	2	1	2	1	1	1	1	2	3	4	6	6	6	3	4	6	6	4	5	6	6	1
397	2	2	2	2	2	3	1	2	3	2	1	3	1	1	4	4	4	3	4	3	5	5	6	6	7	7	7	6	5	5	5	5	3
398	2	1	2	2	2	2	1	1	2	2	2	3	1	2	2	1	2	1	5	4	7	7	7	7	6	6	7	6	6	6	6	6	2
399	2	2	3	2	2	3	1	3	3	3	1	3	1	1	5	3	5	4	5	4	5	5	4	5	3	3	4	3	4	4	4	4	3
400	2	2	3	2	2	2	1	3	2	1	2	3	1	2	2	2	4	4	3	2	5	6	5	6	7	7	7	7	4	4	5	5	3
401	2	3	3	2	2	3	2	3	2	1	2	1	2	2	2	1	1	1	5	5	6	6	6	6	7	7	6	6	6	6	6	6	2
402	2	2	3	2	2	3	2	3	2	2	2	1	1	2	3	2	4	2	2	2	6	4	4	4	6	6	6	6	4	4	4	4	1
403	2	1	3	2	2	2	1	2	2	1	2	1	1	2	3	2	1	1	5	4	6	6	6	6	7	6	6	7	7	7	7	7	2
404	2	2	3	2	2	2	1	2	2	1	2	2	1	2	3	2	2	1	2	3	6	6	6	6	4	6	4	4	5	5	5	6	1
405	2	2	3	2	2	3	3	3	3	1	2	1	2	2	3	2	2	2	2	2	5	5	5	5	5	5	5	5	5	5	5	5	1
406	2	2	4	2	2	3	1	2	2	1	2	1	1	2	4	3	3	4	4	3	5	5	4	4	4	4	4	4	4	4	5	5	3
407	2	2	3	2	2	3	1	2	2	2	2	1	1	2	3	2	2	2	2	2	2	4	2	3	4	4	4	4	5	4	5	5	1
408	2	2	3	2	2	2	1	2	2	2	1	3	1	1	5	3	4	3	4	3	4	4	4	4	4	4	1	1	3	2	3	3	3
409	1	1	1	2	2	2	1	1	1	1	2	1	1	2	5	1	1	1	5	5	6	6	6	6	7	7	7	7	7	7	7	7	2
410	1	2	3	2	2	2	1	2	2	1	2	1	1	2	1	1	3	1	1	4	4	4	4	6	7	7	6	7	4	4	4	4	1
411	2	2	3	2	2	3	1	3	2	2	2	2	1	2	2	2	2	2	3	3	4	4	4	4	5	5	5	4	4	2	4	5	2
412	2	2	3	2	2	2	1	2	2	2	2	1	1	2	2	3	5	2	4	2	5	5	5	5	5	6	5	5	4	3	4	5	3
413	2	2	3	2	2	2	1	2	2	2	2	3	1	1	3	1	1	5	1	1	4	4	4	4	7	4	7	7	4	4	4	5	1
414	2	2	3	2	1	3	1	3	3	2	2	3	1	1	4	3	4	4	4	4	4	4	4	5	4	5	4	4	4	3	4	4	3
415	2	1	2	2	1	1	1	1	2	3	2	3	1	1	4	3	2	5	4	5	7	3	7	7	3	4	3	4	6	6	7	7	3
416	2	1	2	1	1	2	1	1	1	2	2	1	1	2	1	2	1	1	3	3	5	6	6	5	4	4	5	2	4	3	5	5	2
417	2	2	1	2	2	2	1	2	2	2	2	2	1	2	4	3	3	3	3	3	4	4	4	4	4	4	4	4	4	4	4	4	3
418	2	2	3	2	2	2	1	1	2	1	2	1	1	2	2	1	2	1	4	4	4	5	6	6	4	6	2	2	4	5	5	5	2
419	2	2	2	1	2	3	1	2	1	2	2	1	1	2	2	2	3	2	4	2	5	5	4	5	5	6	6	4	4	4	5	6	2
420	1	2	3	2	2	3	1	2	2	1	2	1	1	1	4	3	3	2	4	3	6	6	5	4	6	6	5	6	6	5	5	6	3
421	2	2	3	2	2	2	1	1	1	2	2	1	1	1	3	2	3	2	4	2	4	2	1	2	1	1	2	1	4	2	2	2	2
422	2	1	3	2	2	2	1	1	1	2	2	2	2	2	4	2	3	2	4	4	4	5	6	5	7	7	6	6	5	6	6	7	2
423	2	1	2	1	1	2	1	1	1	2	2	1	1	1	3	2	2	3	4	3	5	6	4	5	3	5	4	4	6	4	5	5	2
424	2	2	3	2	2	2	1	3	3	1	1	3	1	1	4	2	3	2	4	4	4	5	5	5	6	6	5	6	5	6	5	4	2
425	2	1	1	2	2	2	1	1	2	2	1	1	1	1	2	2	2	2	4	4	4	3	4	5	4	5	3	4	5	5	5	5	2
426	2	2	3	2	2	2	2	3	4	2	1	1	1	1	4	4	5	5	3	2	4	4	4	4	2	2	2	2	4	4	4	4	3
427	2	3	3	1	2	4	3	3	2	1	2	1	2	2	2	2	2	1	4	4	6	6	6	6	6	6	6	6	6	6	6	6	2
428	2	1	3	2	2	2	1	2	1	1	2	1	1	2	3	2	3	3	3	3	5	6	6	6	6	7	7	7	6	6	6	6	2
429	2	2	4	2	2	2	1	2	2	1	1	3	1	2	3	2	3	4	3	2	5	6	5	6	6	6	6	6	5	5	6	6	3
430	2	1	1	1	1	1	1	1	1	1	2	1	1	2	2	1	1	1	1	3	2	6	5	5	6	6	6	6	7	6	6	6	1
431	1	2	3	2	1	2	2	1	1	1	2	2	1	2	1	1	1	1	2	2	6	6	6	6	7	7	7	7	7	7	7	7	1
432	1	2	3	2	2	2	1	2	2	2	2	2	1	1	3	1	3	3	5	5	4	4	4	4	4	7	7	7	7	7	7	7	2
433	1	1	2	2	2	1	1	1	2	2	2	1	1	1	3	2	4	2	3	4	4	4	4	3	6	5	4	5	4	3	3	3	2
434	2	2	3	2	2	2	1	2	2	2	1	1	1	2	3	2	4	2	3	2	4	3	4	4	4	4	4	4	4	4	4	4	1
435	2	2	3	2	2	2	1	2	2	2	2	1	1	1	3	2	2	2	3	3	4	4	3	4	4	4	4	4	4	4	4	4	2
436	2	2	3	2	2	2	1	3	2	2	2	1	1	2	4	3	2	1	5	2	7	5	7	7	7	7	7	7	6	5	7	7	2
437	2	2	3	2	2	2	1	1	2	3	2	2	1	2	3	2	5	2	4	2	6	6	6	6	2	2	2	4	4	5	4	5	3
438	2	2	3	2	2	2	1	3	3	1	1	2	1	2	3	3	3	2	4	4	6	6	6	6	6	6	6	6	6	6	6	6	2
439	2	2	3	2	2	2	1	2	2	1	2	1	1	2	2	2	2	2	4	4	5	5	5	5	6	6	3	4	4	5	5	5	2
440	2	2	3	2	2	2	1	2	2	1	2	1	1	2	3	2	2	2	2	2	5	5	5	5	5	5	5	5	5	5	5	5	1
441	2	1	1	2	2	1	1	1	1	2	2	2	1	1	4	4	4	5	4	3	3	3	3	3	5	5	3	4	2	2	2	2	3
442	2	1	3	2	2	2	1	1	1	2	2	1	1	2	2	2	1	1	4	4	6	6	6	6	6	6	6	6	6	6	6	6	2
443	2	2	3	2	2	3	1	3	1	2	1	1	1	1	4	4	4	4	3	3	5	7	6	6	7	7	7	7	5	5	5	6	3
444	2	1	1	2	2	2	1	1	2	2	2	2	1	2	3	2	2	2	3	3	5	5	7	6	4	6	5	5	7	7	7	7	2
445	2	2	1	2	1	1	1	2	1	3	1	3	1	1	4	5	5	5	5	5	4	4	4	4	4	6	5	4	4	4	4	4	3
446	2	2	3	2	2	3	2	3	2	2	1	1	1	1	3	2	3	2	2	3	5	6	6	6	6	6	6	6	4	3	3	4	1
447	2	2	3	2	2	2	1	2	2	2	2	1	1	2	3	4	3	3	2	3	5	6	6	5	4	6	5	6	5	4	4	4	3
448	1	1	2	2	2	2	1	1	2	1	2	1	1	1	2	2	2	1	5	3	2	2	2	5	7	7	4	7	5	6	5	5	2
449	2	3	3	2	1	2	1	3	2	2	2	1	1	1	1	4	5	3	5	5	5	6	5	5	6	7	7	7	5	5	5	5	3
450	2	2	3	2	2	3	1	3	2	1	2	1	1	2	2	2	2	2	4	4	6	6	6	6	6	6	6	6	6	5	6	6	2
451	2	1	1	2	2	2	1	2	2	2	2	1	1	1	4	4	5	5	4	3	6	6	6	6	5	5	3	4	5	5	6	6	3
452	2	2	2	2	2	2	1	2	2	2	2	1	2	2	3	3	3	3	3	3	4	4	4	4	4	4	4	4	4	4	4	4	3
453	2	3	3	2	2	3	3	3	4	1	2	1	2	2	3	4	4	4	4	4	6	6	6	6	6	6	6	5	4	4	5	5	3
454	2	2	3	2	2	3	1	3	3	2	1	1	1	1	4	3	4	4	4	4	4	4	4	4	4	4	4	4	4	4	5	4	3
455	2	2	4	2	2	2	1	2	2	3	1	2	1	1	4	4	5	2	2	1	4	4	4	4	4	4	4	4	4	4	3	3	3
456	2	2	1	2	2	2	1	3	4	1	2	1	1	2	2	2	2	2	4	4	6	6	6	6	6	5	3	5	5	5	5	5	2
457	2	2	3	2	2	3	1	3	2	3	1	1	1	1	5	4	4	4	5	2	4	4	4	4	4	4	4	4	4	4	4	4	3
458	2	3	3	2	3	4	3	3	4	1	2	1	1	2	4	1	3	2	4	4	6	6	6	6	6	5	5	6	6	6	6	6	2
459	2	2	1	2	2	3	1	2	3	2	2	1	1	1	4	2	3	2	3	2	6	5	4	4	3	2	2	5	4	3	4	4	1
460	2	2	3	2	2	2	1	3	2	3	1	1	1	1	5	4	5	3	2	4	3	5	5	5	5	5	2	5	3	2	4	4	3
461	2	2	3	2	1	2	1	2	2	1	2	1	2	2	3	2	2	1	1	4	7	6	6	6	5	5	3	4	4	4	5	5	1
462	2	2	3	2	2	3	1	2	2	1	2	1	1	2	2	1	1	1	5	5	7	7	7	7	7	7	7	7	7	7	7	7	2
463	2	2	3	2	2	2	1	3	2	2	2	1	1	1	3	2	3	4	4	4	5	6	5	6	5	6	4	4	4	4	5	4	2
464	2	2	3	2	2	3	1	3	3	2	2	1	1	2	3	2	3	3	4	3	5	5	5	5	5	5	5	5	5	5	5	5	2
465	2	3	2	2	2	2	1	3	2	1	2	2	1	1	2	2	2	3	3	3	4	5	5	5	6	6	6	6	4	5	5	5	2
466	2	1	3	2	2	2	1	1	2	1	2	3	1	2	2	4	2	4	3	2	5	5	5	5	3	5	6	6	6	6	6	6	3
467	2	1	1	2	1	2	1	2	3	1	1	3	1	1	3	3	4	3	3	3	4	3	3	4	5	5	5	4	4	4	4	4	3
468	2	1	1	2	2	2	1	1	1	2	1	1	1	1	4	3	5	4	2	1	2	1	1	3	1	2	2	1	2	2	2	2	3
469	2	2	3	1	2	3	1	3	1	1	1	1	1	2	4	1	1	1	5	5	6	6	6	6	7	7	6	7	6	6	6	6	2
470	2	2	2	2	2	3	1	2	2	2	2	1	1	1	3	4	5	5	2	1	6	6	4	2	3	4	3	2	4	4	4	5	3
471	2	2	3	2	2	3	1	3	1	2	2	1	1	2	5	5	5	5	3	1	5	4	4	3	3	4	3	4	4	4	4	4	3
472	2	2	3	2	2	3	1	3	1	2	2	1	1	1	4	4	5	4	2	1	2	1	1	1	2	2	1	1	4	4	4	1	3
473	1	1	1	2	2	1	1	1	1	2	2	1	1	1	5	4	4	4	3	3	5	5	6	6	5	6	6	6	5	5	6	4	3
474	2	2	3	1	2	3	2	3	1	1	2	3	1	2	3	4	3	3	4	3	5	5	5	5	6	6	5	7	6	6	6	6	3
475	2	1	3	2	1	1	1	1	3	2	2	2	1	1	3	3	3	3	4	3	5	4	5	4	4	5	5	5	5	4	5	5	3
476	2	1	3	2	2	1	1	1	3	1	2	2	1	2	3	2	2	1	4	2	6	5	4	6	5	5	4	4	6	5	5	5	2
477	2	2	3	2	2	2	1	1	3	2	2	3	1	1	2	2	2	2	4	3	6	4	5	6	6	6	6	6	5	5	6	6	2
478	2	2	3	2	2	2	1	3	4	1	2	2	1	2	3	4	4	2	4	3	4	3	4	4	3	5	4	5	4	4	4	4	3
479	2	1	2	2	2	2	1	1	3	3	1	1	1	2	2	2	2	2	4	4	5	5	5	5	6	6	6	6	6	6	6	6	2
480	2	1	1	2	2	2	1	1	3	1	2	2	1	2	2	1	2	1	1	1	6	5	6	6	6	6	5	7	6	5	6	6	1
481	2	2	1	2	2	2	1	2	3	2	2	3	2	2	3	3	4	3	3	2	6	6	6	6	4	5	4	5	4	5	5	5	3
482	2	2	3	2	2	2	1	2	4	1	2	2	1	2	2	2	2	2	4	4	6	6	6	6	6	6	6	6	6	6	6	6	2
483	2	2	3	2	2	2	1	2	4	2	2	2	1	2	5	4	4	4	4	3	5	5	5	5	5	5	5	5	5	5	5	5	3
484	2	1	3	2	2	2	1	1	4	2	2	2	1	2	2	2	4	2	4	4	6	6	6	6	6	7	7	7	5	5	5	5	2
485	2	1	1	2	2	2	1	1	4	1	2	1	1	2	5	2	4	2	3	2	6	6	6	6	5	6	3	4	7	6	6	6	3
486	2	2	3	2	2	2	1	3	4	3	1	1	1	2	5	3	4	4	5	2	5	5	4	6	2	2	4	4	4	4	5	5	3
487	2	1	1	2	2	2	1	1	3	1	2	2	1	2	2	2	2	1	1	1	6	6	6	6	7	6	7	7	7	6	6	6	1
488	2	1	1	2	2	1	1	1	3	1	2	1	1	2	2	2	2	3	2	2	5	5	5	5	2	2	2	5	5	5	5	5	1
489	2	2	3	2	2	2	1	1	2	1	2	1	1	2	2	1	1	1	4	4	7	7	7	6	7	7	7	6	6	6	7	7	2
490	2	1	1	2	2	2	1	1	4	2	2	3	1	1	3	2	3	2	4	3	4	4	3	3	7	7	7	7	4	4	5	5	2
491	2	1	2	2	1	1	1	1	4	2	1	1	1	2	3	3	4	3	3	3	6	6	6	6	4	6	6	5	4	4	5	5	3
492	2	2	3	2	2	3	2	3	4	2	2	2	2	1	4	3	4	3	4	3	6	6	6	6	6	6	6	5	6	6	6	6	3
493	2	2	3	2	2	3	1	1	3	2	2	1	1	1	2	2	3	3	2	2	6	6	6	6	6	6	6	6	6	6	6	6	1
494	2	2	2	2	2	2	1	1	4	2	1	3	1	1	4	2	3	2	5	5	7	7	7	7	7	7	7	7	7	7	7	7	2
495	2	1	1	2	2	1	1	1	3	1	2	3	1	2	3	2	2	2	2	3	4	4	4	4	4	4	4	4	4	4	4	4	1
496	2	1	2	2	2	2	1	1	2	2	2	1	1	2	4	4	5	4	3	4	6	6	6	6	6	6	6	6	6	6	6	6	3
497	2	1	1	2	2	2	1	1	3	2	2	1	1	1	4	4	3	3	4	3	5	5	5	5	5	6	6	5	5	5	5	5	3
498	2	1	1	2	2	1	1	1	3	1	2	1	1	2	4	3	3	2	4	2	6	6	6	6	4	4	4	6	6	6	6	6	3
499	2	2	3	2	2	4	2	3	2	1	2	1	1	2	3	4	5	2	2	2	6	6	7	6	6	6	6	6	4	5	5	6	3
500	2	1	3	2	2	2	1	2	2	1	2	2	1	2	4	2	3	2	4	4	6	6	7	6	7	7	7	7	6	4	5	4	2
501	2	2	3	2	2	2	1	2	2	2	2	2	1	2	3	3	4	3	3	2	3	3	3	4	4	4	4	4	4	3	4	3	3
502	2	2	3	2	2	3	1	1	3	2	1	2	1	1	3	2	2	2	3	3	5	4	3	4	4	4	5	5	4	3	5	5	2
503	2	1	3	2	2	2	1	1	2	1	2	1	1	2	3	4	5	4	5	4	5	5	6	4	5	5	5	5	5	5	5	5	3
504	2	1	3	2	2	2	1	3	3	2	1	2	1	1	3	1	2	3	4	4	5	6	6	6	4	4	4	4	5	4	5	5	2
505	2	2	1	2	1	1	1	1	1	1	2	2	1	2	4	2	4	2	4	4	6	6	6	6	6	6	6	6	6	6	6	6	2
506	1	1	1	2	2	1	1	1	1	1	2	3	1	2	4	3	4	3	2	2	5	4	5	5	4	4	4	4	5	5	5	5	3
507	2	1	1	2	1	1	1	1	1	1	1	1	1	2	3	3	3	2	2	2	7	7	7	7	7	7	7	7	7	7	7	7	1
508	2	2	3	2	2	3	2	3	4	1	1	3	1	1	3	2	2	2	4	4	6	7	7	7	7	7	7	7	6	6	6	6	2
509	2	1	1	2	2	1	1	1	4	1	2	2	1	2	3	2	4	2	4	4	6	7	6	6	6	6	6	6	7	6	6	7	2
